# Supplementary material for: Gender-affirming hormonal therapy induces a gender-concordant fecal metagenome transition in transgender individuals
Source: BMC Med. 2024 Sep 2;22:346. doi: 10.1186/s12916-024-03548-z (PMC11367877; doi:10.1186/s12916-024-03548-z)
Supplement: Supplementary file 4 — Additional file 4. Tabular overview of the GAMM results for all 500 microbial metabolic pathways identified by HUMAnN 3.0 in the HMP Unified Metabolic Analysis Network, including estimates, standard errors, p-values, and FDR-corrected p-values for the interaction between transition time point and gender. [file 12916_2024_3548_MOESM4_ESM.xlsx]

## Sheet: Sheet1
HMP Unified Metabolic Analysis Network microbial metabolic pathways	Estimate	Standard error	P-value	FDR
S-adenosyl-L-methionine salvage I	0.00011897273374613	3.34747707807443e-05	0.000826543027743916	0.0321942307540077
glycolysis IV	0.000117113105263158	4.1072072414947e-05	0.0059280536898178	0.0346475485537594
queuosine biosynthesis I (de novo)	0.000104295009287926	4.45889945682019e-05	0.0223028420612708	0.0724118248742557
UMP biosynthesis I	0.000102549931888546	4.29533207428285e-05	0.0202230066626275	0.0665230482323274
UMP biosynthesis II	0.000102549931888546	4.29533207428285e-05	0.0202230066626275	0.0665230482323274
UMP biosynthesis III	0.000102549931888546	4.29533207428285e-05	0.0202230066626275	0.0665230482323274
chorismate biosynthesis from 3-dehydroquinate	9.80633188854488e-05	4.15807900673017e-05	0.0214832232436153	0.0702066119072396
sucrose biosynthesis II	9.62069876160993e-05	6.56346099292922e-05	0.147312745076273	0.285489816039289
adenine and adenosine salvage III	9.48322291021674e-05	3.77481523280376e-05	0.0148561338364111	0.0564630313214597
coenzyme A biosynthesis II (eukaryotic)	9.26287987616099e-05	4.44346320795491e-05	0.0408630758751858	0.113508544097738
coenzyme A biosynthesis I (prokaryotic)	9.1534037151703e-05	4.45368012089265e-05	0.0436988639298484	0.1200518239831
superpathway of coenzyme A biosynthesis III (mammals)	9.06549969040249e-05	4.68439274332479e-05	0.0571187907408751	0.147976141815739
guanosine ribonucleotides de novo biosynthesis	8.34235820433434e-05	4.42607039316688e-05	0.0643173499464804	0.160793374866201
flavin biosynthesis I (bacteria and plants)	8.21181049535603e-05	2.42018458442206e-05	0.00123151622405657	0.0321942307540077
UDP-N-acetylmuramoyl-pentapeptide biosynthesis II (lysine-containing)	8.09056037151705e-05	4.48635118094819e-05	0.0761605377472784	0.18371001194661
pyrimidine deoxyribonucleosides salvage	8.08900061919503e-05	3.14742818342433e-05	0.0123832598287267	0.0495364412403601
folate transformations II (plants)	8.02225015479877e-05	4.52255636478724e-05	0.0805681978407843	0.190019334530152
methylerythritol phosphate pathway I	7.35870526315788e-05	4.43510716230054e-05	0.101682313171765	0.216345347173967
L-histidine biosynthesis	7.33277647058824e-05	3.87970131048614e-05	0.0630539579491262	0.160035426266818
UDP-N-acetylmuramoyl-pentapeptide biosynthesis I (meso-diaminopimelate containing)	7.26059566563466e-05	4.36890649759585e-05	0.101626028931016	0.216345347173967
UDP-N-acetylmuramoyl-pentapeptide biosynthesis III (meso-diaminopimelate containing)	7.11679628482973e-05	3.99748818789937e-05	0.0800229215733279	0.189627776240113
myo-, chiro- and scyllo-inositol degradation	6.9501310526316e-05	5.62589512960202e-05	0.220939478631802	0.377032966870958
preQ0 biosynthesis	6.71523755417957e-05	4.550019516523e-05	0.144594580715205	0.283028887328516
peptidoglycan biosynthesis I (meso-diaminopimelate containing)	6.68576253869974e-05	4.27277334601317e-05	0.122855501881454	0.249436110228187
tRNA charging	6.68418018575853e-05	3.73981940064952e-05	0.07899097648423	0.188073753533881
peptidoglycan biosynthesis III (mycobacteria)	6.67172817337464e-05	3.9296799978769e-05	0.0946830646284785	0.210140032970505
superpathway of thiamine diphosphate biosynthesis III (eukaryotes)	6.60473250773997e-05	3.03239130650654e-05	0.0328730169405438	0.0961199325746895
superpathway of aromatic amino acid biosynthesis	6.3382195046439e-05	3.36603861106499e-05	0.0639796455085624	0.160793374866201
chorismate biosynthesis I	6.04432631578947e-05	4.03898867359621e-05	0.139188310460776	0.275075712373075
superpathway of coenzyme A biosynthesis I (bacteria)	5.83741795665629e-05	4.04132673334218e-05	0.153209905014126	0.292385314912455
superpathway of purine nucleotides de novo biosynthesis I	5.78564362229104e-05	3.10709533088454e-05	0.0669497069910434	0.166541559679212
thiamine phosphate formation from pyrithiamine and oxythiamine (yeast)	5.60234829721361e-05	2.81993473063691e-05	0.0510185357721854	0.137146601538133
L-lysine biosynthesis VI	5.37662383900929e-05	3.1764124073504e-05	0.0957744666398551	0.210140032970505
5-aminoimidazole ribonucleotide biosynthesis II	5.28325170278639e-05	3.25830507352382e-05	0.110176952198001	0.227177342606637
superpathway of 5-aminoimidazole ribonucleotide biosynthesis	5.28325170278639e-05	3.25830507352382e-05	0.110176952198001	0.227177342606637
fatty acid biosynthesis initiation (mitochondria)	5.12808916408669e-05	4.44388067526239e-05	0.252553619539096	0.418135131687245
glycolysis III (from glucose)	5.0637120743034e-05	2.21238660206906e-05	0.0256533296077197	0.0797009405433276
glycogen biosynthesis I (from ADP-D-Glucose)	4.85878281733746e-05	5.90555918702422e-05	0.413527626243166	0.571170754479512
CDP-diacylglycerol biosynthesis I	4.75762600619194e-05	3.8084137224414e-05	0.2158954340044	0.37095435395945
CDP-diacylglycerol biosynthesis II	4.75762600619194e-05	3.8084137224414e-05	0.2158954340044	0.37095435395945
superpathway of adenosine nucleotides de novo biosynthesis I	4.75449256965946e-05	3.34216942024578e-05	0.160274419254246	0.29570926061669
5-aminoimidazole ribonucleotide biosynthesis I	4.63612074303407e-05	4.07951553253469e-05	0.259762033587189	0.428650220440907
pyruvate fermentation to acetate and (S)-lactate I	4.44890601857585e-05	2.5588050205552e-05	0.0869502426874067	0.200079334983265
chitin derivatives degradation	4.37036783560371e-05	3.00863255833887e-05	0.151414626256628	0.290066333824959
L-arginine biosynthesis II (acetyl cycle)	4.27812546749226e-05	5.49602453603024e-05	0.439031334916407	0.591607570235715
thiamine diphosphate salvage II	4.22752198142415e-05	2.66445878249838e-05	0.117272951644048	0.239332554375607
6-hydroxymethyl-dihydropterin diphosphate biosynthesis I	3.88704650154798e-05	4.90934134871426e-05	0.431273460708257	0.587566022763293
inosine-5'-phosphate biosynthesis I	3.85475913312691e-05	4.71028082253401e-05	0.416003792971822	0.573007979300031
pyruvate fermentation to acetate and lactate II	3.76575654489162e-05	2.64499502109751e-05	0.159097398642513	0.295666537615796
phosphopantothenate biosynthesis I	3.71801021671827e-05	3.94818405763135e-05	0.349679123116534	0.511368896013787
superpathway of branched chain amino acid biosynthesis	3.69624334365324e-05	3.44269634339289e-05	0.286811948873799	0.46561354509737
superpathway of L-cysteine biosynthesis (mammalian)	3.57035782291022e-05	1.62891570534568e-05	0.0318171066481362	0.0941334516217047
inosine-5'-phosphate biosynthesis II	3.44013972136219e-05	4.76680143772931e-05	0.472961114635778	0.617442708401799
inosine 5'-phosphate degradation	3.43507678018571e-05	3.07754956296111e-05	0.268875236122901	0.442229006781088
purine ribonucleosides degradation	3.3630256099071e-05	5.28112059485975e-05	0.526629040324312	0.666950555657044
L-isoleucine biosynthesis III	3.33717956656347e-05	3.78342858772192e-05	0.380882517380442	0.542567688576128
superpathway of adenosine nucleotides de novo biosynthesis II	3.2755279876161e-05	3.34546013591781e-05	0.331800231840483	0.507339804037436
L-isoleucine biosynthesis I (from threonine)	3.02519071207432e-05	3.6189125269874e-05	0.406141838272207	0.568743686571774
2-oxobutanoate degradation I	2.91683871145511e-05	2.03930659549491e-05	0.157207438171824	0.29439595163263
stachyose degradation	2.79658966873064e-05	3.70100981885678e-05	0.452481350887014	0.600107892423096
L-lysine biosynthesis III	2.67147306501548e-05	3.51216540699764e-05	0.449528383378549	0.597777105556581
NAD de novo biosynthesis I (from aspartate)	2.64563436532508e-05	3.40702277147894e-05	0.440156032255372	0.591607570235715
Calvin-Benson-Bassham cycle	2.60866160990712e-05	2.88071528920863e-05	0.368366072040021	0.532320913352631
pyrimidine deoxyribonucleotide phosphorylation	2.60745543962848e-05	2.12943050984114e-05	0.225424457280432	0.383374927347673
glycogen degradation II	2.55329876160991e-05	3.72405353134132e-05	0.495281407016428	0.638249235845912
superpathway of L-phenylalanine biosynthesis	2.5495714241486e-05	2.5087501909089e-05	0.313136414238609	0.486236668072374
molybdopterin biosynthesis	2.50426558513932e-05	2.53603119546116e-05	0.327174589367152	0.501801517434282
D-galactose degradation I (Leloir pathway)	2.43612786687307e-05	3.41015973985501e-05	0.477441420109001	0.621668515766929
superpathway of pyrimidine nucleobases salvage	2.34933594427245e-05	2.32674876150995e-05	0.316701954727996	0.489176198244648
superpathway of L-lysine, L-threonine and L-methionine biosynthesis II	2.30500464396284e-05	2.53726322151047e-05	0.366843234051982	0.531656860944902
superpathway of &beta;-D-glucuronosides degradation	2.2889299752322e-05	1.33536108544672e-05	0.0915539350200894	0.206202556351553
L-arginine biosynthesis I (via L-ornithine)	2.1768978018576e-05	5.77027238802253e-05	0.707154636997288	0.807254151823389
D-fructuronate degradation	2.15862113312693e-05	1.19518743344647e-05	0.0756274750718095	0.18371001194661
superpathway of guanosine nucleotides de novo biosynthesis I	2.0988833126935e-05	3.42142768022014e-05	0.542079574079862	0.670890561980027
glycogen degradation I	2.09680535603715e-05	2.73301771498125e-05	0.445887255148063	0.595073666272948
folate transformations III (E. coli)	1.90950037151704e-05	4.25194251393045e-05	0.654795535828188	0.766739503311695
L-ornithine biosynthesis II	1.87069885448918e-05	4.71698644426367e-05	0.692913384462082	0.79645216604837
L-lysine biosynthesis II	1.79357198142416e-05	2.84605397960058e-05	0.531017249281916	0.667107097087834
dTDP-&beta;-L-rhamnose biosynthesis	1.71976625386996e-05	8.49215797566917e-05	0.840188872118998	0.901490206136263
4-amino-2-methyl-5-diphosphomethylpyrimidine biosynthesis II	1.6659573374613e-05	3.441704300668e-05	0.629905625532718	0.755282524619565
L-methionine biosynthesis IV	1.64863684210525e-05	3.85273001040612e-05	0.670066008036429	0.771965447046577
L-glutamate and L-glutamine biosynthesis	1.59623382352943e-05	1.26849981271045e-05	0.213084117385057	0.369937703793503
superpathway of guanosine nucleotides de novo biosynthesis II	1.5300570278638e-05	3.33407917505052e-05	0.648106141841696	0.766560671353085
superpathway of pyrimidine ribonucleotides de novo biosynthesis	1.51570421052631e-05	2.878667155842e-05	0.600432483273273	0.726915839313889
superpathway of geranylgeranyl diphosphate biosynthesis II (via MEP)	1.41290341795666e-05	3.14121162272731e-05	0.654543177432986	0.766739503311695
L-valine biosynthesis	1.40155758513931e-05	4.31682744779917e-05	0.746432843391333	0.83121697482331
D-galacturonate degradation I	1.13048383281734e-05	1.2437582110719e-05	0.366599618951961	0.531656860944902
4-deoxy-L-threo-hex-4-enopyranuronate degradation	1.05146682662538e-05	1.20998196647424e-05	0.387907406317632	0.548851469594997
thiamine diphosphate salvage IV (yeast)	1.02929100990712e-05	1.16984128232798e-05	0.382036633574527	0.54266567269109
sucrose degradation III (sucrose invertase)	1.02309755417957e-05	2.35255425416686e-05	0.665149985147813	0.771965447046577
dTDP-&beta;-D-fucofuranose biosynthesis	9.97394680804959e-06	1.10925779008178e-05	0.371743155538083	0.534113729221383
&beta;-(1,4)-mannan degradation	8.8743942105263e-06	1.96843644023116e-05	0.653543033421711	0.766739503311695
lactose and galactose degradation I	8.74354768111457e-06	6.78026931161858e-06	0.201610032281115	0.351236990036786
cis-vaccenate biosynthesis	7.05772321981402e-06	4.53899821786542e-05	0.87689881101874	0.919837923359189
superpathway of GDP-mannose-derived O-antigen building blocks biosynthesis	6.83018575851396e-06	2.28679131496367e-05	0.766103816786549	0.849339043000608
L-histidine degradation III	6.65880962848284e-06	5.26084090325566e-05	0.899679517455299	0.929420989106714
methylerythritol phosphate pathway II	6.1579721362234e-06	4.79927256389367e-05	0.898281959689039	0.929420989106714
CMP-3-deoxy-D-manno-octulosonate biosynthesis	6.08051857585143e-06	3.85368920337595e-05	0.875098034382164	0.919837923359189
pyrimidine deoxyribonucleotides biosynthesis from CTP	6.05274533746135e-06	1.32642591631577e-05	0.650043449307416	0.766560671353085
taxadiene biosynthesis (engineered)	5.64609452012378e-06	2.44821869467036e-05	0.818505439726783	0.887749934627747
peptidoglycan biosynthesis V (&beta;-lactam resistance)	5.59259931888535e-06	1.66304420803683e-05	0.737690091610676	0.825156702025364
TCA cycle II (plants and fungi)	5.19423913003094e-06	2.42703269956938e-06	0.0359320145086122	0.102079586672194
CMP-pseudaminate biosynthesis	4.73441712074303e-06	7.67929429174609e-06	0.539611801461402	0.670890561980027
methanogenesis from acetate	4.5764863467492e-06	7.26455634312266e-06	0.530822400091693	0.667107097087834
L-methionine biosynthesis III	4.23710402476774e-06	2.90290007762818e-05	0.884383950088447	0.92271597493271
thiazole component of thiamine diphosphate biosynthesis II	4.17278235294118e-06	3.94021739862824e-06	0.293336533411341	0.46561354509737
superpathway of fatty acid biosynthesis initiation (E. coli)	4.01515243034055e-06	4.93897546434435e-06	0.41908253965695	0.574616950518364
Bifidobacterium shunt	3.50569735913311e-06	1.03375325806055e-05	0.735561973291347	0.824621046290747
CMP-legionaminate biosynthesis I	3.45293810835918e-06	7.89126074705033e-06	0.66319798227896	0.771965447046577
starch biosynthesis	2.70879448916404e-06	1.38084197906868e-05	0.845062365011836	0.902273648358075
superpathway of L-alanine fermentation (Stickland reaction)	1.87338304334366e-06	9.679876194423e-07	0.0571085773285906	0.147976141815739
L-alanine degradation VI (reductive Stickland reaction)	1.87338304334366e-06	9.679876194423e-07	0.0571085773285906	0.147976141815739
L-alanine degradation V (oxidative Stickland reaction)	1.87338304334366e-06	9.679876194423e-07	0.0571085773285906	0.147976141815739
mevalonate pathway I (eukaryotes and bacteria)	1.82532611455108e-06	2.02325826013871e-06	0.370150293487777	0.53335777159622
colanic acid building blocks biosynthesis	1.78216501547996e-06	2.15973927807701e-05	0.934477544263593	0.955498511516966
peptidoglycan biosynthesis IV (Enterococcus faecium)	1.68764765015479e-06	3.29194208667669e-06	0.609850388436284	0.736534285551068
superpathway of geranylgeranyldiphosphate biosynthesis I (via mevalonate)	1.61760092260062e-06	1.94965005644998e-06	0.409618552885483	0.568914656785393
nitrate reduction VI (assimilatory)	1.4914690371517e-06	6.86122687195986e-07	0.0335091070547935	0.0974101949267252
superpathway of Clostridium acetobutylicum acidogenic fermentation	1.10739891640866e-06	6.76539200273613e-06	0.870463993423343	0.919837923359189
protein N-glycosylation (bacterial)	1.03774387925697e-06	6.38777807091005e-07	0.108879324659489	0.226831926373934
pyruvate fermentation to propanoate II (acrylate pathway)	1.01518932198142e-06	4.86940893739882e-07	0.0408422144301495	0.113508544097738
anhydromuropeptides recycling II	1.0143556346749e-06	1.03766895351805e-05	0.922415759312725	0.947038767261524
creatinine degradation I	9.49832439628481e-07	7.68860216101034e-07	0.220941318586381	0.377032966870958
myo-inositol degradation I	8.83609445820434e-07	8.57364106491153e-07	0.306374793141907	0.478710614284229
superpathway of L-tyrosine biosynthesis	8.57001238389828e-07	2.21232094823568e-05	0.969213057516288	0.982283570476291
pyruvate fermentation to butanoate	7.92415294117641e-07	5.49710682909733e-06	0.885807335935401	0.92271597493271
nitrate reduction I (denitrification)	5.59007913312693e-07	4.30034284146355e-07	0.198019405640779	0.347402466036454
nylon-6 oligomer degradation	5.52509789473684e-07	7.97576308626198e-07	0.490834386622868	0.634152954293111
kanamycin biosynthesis	5.4876252631579e-07	3.27610529517463e-07	0.0985185726338624	0.21277091500041
UDP-N-acetyl-D-glucosamine biosynthesis II	4.86065188854488e-07	4.06925096415149e-07	0.236438900708607	0.399390034980755
toluene degradation I (aerobic) (via o-cresol)	4.67888421052631e-07	4.9541066317268e-07	0.348285739963356	0.511368896013787
superpathway of UDP-N-acetylglucosamine-derived O-antigen building blocks biosynthesis	4.3903868111455e-07	5.60185590914255e-07	0.435915359057877	0.590671218235605
superpathway of guanosine nucleotides degradation (plants)	2.22894377708968e-07	3.74286226985261e-06	0.952706788143566	0.972149783819965
norspermidine biosynthesis	2.03763009287925e-07	3.80524038306339e-07	0.594065046581096	0.72095272643337
L-ascorbate biosynthesis IV (animals, D-glucuronate pathway)	1.87409625386997e-07	2.19297128500091e-07	0.395777772706903	0.555867658296212
3,8-divinyl-chlorophyllide a biosynthesis II (anaerobic)	1.56357761609907e-07	2.01344288975386e-07	0.440105957546825	0.591607570235715
folate transformations I	1.44002894736842e-07	1.1822019406434e-07	0.227399218030782	0.385422403442003
3,8-divinyl-chlorophyllide a biosynthesis III (aerobic, light independent)	1.43229058823529e-07	1.92955412411005e-07	0.46046749301301	0.604288048573504
L-selenocysteine biosynthesis II (archaea and eukaryotes)	1.34341458204334e-07	1.02659297830652e-07	0.195070604998744	0.344647712011915
UDP-N-acetyl-D-galactosamine biosynthesis II	1.08336315789474e-07	2.80713650990686e-07	0.700752025730608	0.801775773147149
superpathway of thiosulfate metabolism (Desulfovibrio sulfodismutans)	1.00631368421052e-07	1.06550858558161e-07	0.34977632487343	0.511368896013787
ubiquinol-7 biosynthesis (late decarboxylation)	9.2487368421052e-08	2.58646219775259e-07	0.721763252016891	0.816474266987433
NAD de novo biosynthesis II (from tryptophan)	7.68910526315787e-08	1.61263694825591e-07	0.635030960345964	0.757793508766067
TCA cycle III (animals)	6.82042105263157e-08	7.22161345476218e-08	0.348285739963357	0.511368896013787
superpathway of sulfur metabolism (Desulfocapsa sulfoexigens)	5.87442105263158e-08	6.21996762153769e-08	0.348285739963356	0.511368896013787
superpathway of photosynthetic hydrogen production	5.8181947368421e-08	4.16360789514665e-08	0.166838444309938	0.305497264838413
very long chain fatty acid biosynthesis I	5.43365789473685e-08	1.21673717674305e-07	0.656600119757737	0.767056214670253
coenzyme B biosynthesis	5.41404829721365e-08	1.52436292883465e-07	0.723563073432949	0.816662611098136
L-tryptophan degradation to 2-amino-3-carboxymuconate semialdehyde	4.82348421052632e-08	1.0105801614059e-07	0.634680098704642	0.757793508766067
catechol degradation I (meta-cleavage pathway)	3.9860052631579e-08	4.22047099688478e-08	0.348285739963356	0.511368896013787
photosynthesis light reactions	3.90449052631578e-08	2.79796067571908e-08	0.16741250113145	0.305497264838413
bile acid 7&beta;-dehydroxylation	3.77162043343654e-08	6.13764210431518e-08	0.540931478851412	0.670890561980027
bile acid 7&alpha;-dehydroxylation	3.69182074303405e-08	5.84997288260085e-08	0.530101578920454	0.667107097087834
cytosolic NADPH production (yeast)	2.79021764705882e-08	2.63470825674663e-08	0.293336533411341	0.46561354509737
bile acids epimerization	2.53739287925694e-08	8.59665011379235e-08	0.768770492174	0.850409836475664
2-aminophenol degradation	2.39610006191952e-08	1.79520527897596e-08	0.186419230152242	0.334084641849896
mycothiol biosynthesis	1.84516470588241e-08	1.95341584449138e-07	0.925022841215631	0.947769304524212
superpathway of atrazine degradation	1.74014953560371e-08	3.7686628036746e-08	0.646611277084991	0.766560671353085
superpathway of NAD/NADP - NADH/NADPH interconversion (yeast)	1.38635294117647e-08	1.3090862444845e-08	0.293336533411341	0.46561354509737
L-ascorbate biosynthesis VIII (engineered pathway)	1.30409473684212e-08	1.38080450241848e-08	0.348285739963351	0.511368896013787
3,8-divinyl-chlorophyllide a biosynthesis I (aerobic, light-dependent)	1.10891021671822e-08	1.09611071474895e-07	0.919715031807108	0.946208880459988
2-amino-3-carboxymuconate semialdehyde degradation to 2-hydroxypentadienoate	6.02393746130038e-09	9.71913199185091e-09	0.537459568232526	0.670890561980027
CMP-N-acetylneuraminate biosynthesis I (eukaryotes)	4.82241176470583e-09	4.31411353197071e-08	0.911325396775661	0.939510718325424
isoprene biosynthesis II (engineered)	3.49842105263088e-09	1.84626506512362e-07	0.984937567952877	0.986911390734345
2-nitrobenzoate degradation I	3.44254736842105e-09	3.64504569477472e-09	0.348285739963356	0.511368896013787
superpathway of polyamine biosynthesis III	2.25090092879245e-09	8.73041581540514e-08	0.979506502784726	0.985419016886042
gluconeogenesis III	-3.25975232203445e-09	1.82576923626085e-05	0.999858104722389	0.999858104722389
2,2'-dihydroxybiphenyl degradation	-5.49731764705882e-09	5.19093132750138e-09	0.293336533411342	0.46561354509737
salicortin biosynthesis	-6.7323281733744e-09	4.22993657736035e-08	0.874015321696535	0.919837923359189
palmitoyl ethanolamide biosynthesis	-1.37845789473683e-08	1.46379322505883e-08	0.352689497106725	0.514124631350912
superpathway of dTDP-glucose-derived O-antigen building blocks biosynthesis	-1.57235882352941e-08	1.48472531499046e-08	0.293336533411341	0.46561354509737
Entner-Doudoroff pathway III (semi-phosphorylative)	-2.2026294117647e-08	2.07986853779909e-08	0.293336533411341	0.46561354509737
L-phenylalanine degradation III	-2.2504052631579e-08	2.38277912781033e-08	0.348285739963355	0.511368896013787
mevalonate pathway II (haloarchaea)	-2.28475789473684e-08	2.41915245791747e-08	0.348285739963358	0.511368896013787
mevalonate pathway IV (archaea)	-2.28475789473684e-08	2.41915245791747e-08	0.348285739963358	0.511368896013787
4-hydroxybenzoate biosynthesis III (plants)	-4.70580247678029e-08	8.88883065179881e-07	0.957963240064645	0.975522647723671
methylphosphonate degradation II	-4.99515665634666e-08	1.36901221457807e-07	0.716338525776698	0.814021052018975
isopropanol biosynthesis (engineered)	-5.55301517027874e-08	1.4958659211955e-06	0.970496167630575	0.982283570476291
ubiquinol-8 biosynthesis (late decarboxylation)	-5.56988421052635e-08	2.73006639500261e-07	0.83894715921795	0.901490206136263
Escherichia coli serotype O9a O-antigen biosynthesis	-6.88847058823529e-08	6.50455004981811e-08	0.293336533411341	0.46561354509737
ureide biosynthesis	-8.02804179566563e-08	4.12666729151437e-07	0.846332682159875	0.902273648358075
superpathway of 2,3-butanediol biosynthesis	-9.12880526315795e-08	1.51984922626691e-07	0.550077308713791	0.679107788535544
nicotinate degradation III	-1.21759578947368e-07	8.80612982605187e-08	0.17129063858041	0.310092707919262
L-histidine degradation II	-1.39321501547989e-07	2.50849278170669e-07	0.58044425533951	0.709589554204781
fructan biosynthesis	-1.39421215170279e-07	1.57284299864679e-07	0.378511151017965	0.54073021573995
4-chlorobenzoate degradation	-1.50484030959752e-07	1.16580972304038e-07	0.201140576210577	0.351236990036786
aerobic respiration I (cytochrome c)	-1.54933288235293e-07	2.27748601296151e-07	0.500724850672256	0.641954936759303
aerobic respiration II (cytochrome c) (yeast)	-1.73765977399381e-07	8.7072052424262e-08	0.0536640967133176	0.142723661471589
superpathway of (R,R)-butanediol biosynthesis	-1.80156105263158e-07	2.93047022417116e-07	0.540759317667543	0.670890561980027
L-glutamate degradation V (via hydroxyglutarate)	-1.91051114551085e-07	8.73398631004201e-07	0.827504314193067	0.89170723512184
L-tyrosine degradation I	-1.91907894736842e-07	2.03196345799199e-07	0.348285739963356	0.511368896013787
superpathway of cytosolic glycolysis (plants), pyruvate dehydrogenase and TCA cycle	-1.95348049535607e-07	5.45872566816233e-07	0.721553667789388	0.816474266987433
superpathway of salicylate degradation	-2.10004117647059e-07	1.43171319170803e-07	0.147039412381045	0.285489816039289
6-gingerol analog biosynthesis (engineered)	-2.3418075541796e-07	3.11139424774878e-07	0.454254772474684	0.60086610115699
plasmalogen degradation	-2.42848495356037e-07	1.83373730126086e-07	0.189825451077588	0.338974019781407
superpathway of fatty acid biosynthesis II (plant)	-2.82976501547988e-07	3.77121045216724e-07	0.455626573399133	0.601090466225769
S-methyl-5-thio-&alpha;-D-ribose 1-phosphate degradation I	-2.98247647058822e-07	2.81625176835021e-07	0.293336533411343	0.46561354509737
teichuronic acid biosynthesis (B. subtilis 168)	-3.44469250773994e-07	6.74857984497412e-07	0.611401728484699	0.736628588535782
ketogenesis	-3.80029897832817e-07	4.94101527702494e-07	0.444477585677432	0.595073666272948
butanol and isobutanol biosynthesis (engineered)	-3.93288260061921e-07	3.37920119882349e-07	0.248583139000784	0.414547170524866
superpathway of chorismate metabolism	-4.23580526315791e-07	9.76519108709731e-07	0.665831646838859	0.771965447046577
catechol degradation to &beta;-ketoadipate	-4.70891464396284e-07	3.12089112685521e-07	0.135973127727065	0.273038409090492
superpathway of mycolate biosynthesis	-5.29739380804953e-07	9.80845911116783e-07	0.590903433837501	0.718860625106449
1,4-dihydroxy-6-naphthoate biosynthesis I	-5.38949235294118e-07	4.87913489810167e-07	0.273226229124718	0.447911851024129
superpathway of L-threonine biosynthesis	-5.7636532507749e-07	2.55600297466509e-05	0.982083299159028	0.986027408794204
guanosine nucleotides degradation I	-6.1593466253871e-07	3.98320745084492e-06	0.877604715595402	0.919837923359189
catechol degradation III (ortho-cleavage pathway)	-6.33412006191952e-07	4.2101128089467e-07	0.137083186486431	0.273074076666197
aromatic compounds degradation via &beta;-ketoadipate	-6.33412006191952e-07	4.2101128089467e-07	0.137083186486431	0.273074076666197
superpathway of L-citrulline metabolism	-7.07793151702785e-07	2.07300932333757e-06	0.733830705588209	0.82452888268338
starch degradation III	-7.2998321981422e-07	2.29010757969828e-05	0.974677752759847	0.98406053887663
sucrose degradation II (sucrose synthase)	-8.55375965944273e-07	8.48513515665789e-07	0.316986176462532	0.489176198244648
protocatechuate degradation II (ortho-cleavage pathway)	-8.87650733746129e-07	8.47040225155497e-07	0.298374933994732	0.470622924281912
L-ascorbate biosynthesis V (euglena, D-galacturonate pathway)	-9.02276099071219e-07	3.77002847426047e-06	0.811628826980628	0.882205246718074
succinate fermentation to butanoate	-9.06013343653252e-07	7.78754873196518e-07	0.24872830231492	0.414547170524866
methanol oxidation to carbon dioxide	-9.72139954798764e-07	5.75613055303617e-07	0.0958238550345502	0.210140032970505
O-antigen building blocks biosynthesis (E. coli)	-9.90938390092921e-07	3.30772431231517e-05	0.976188054565617	0.98406053887663
superpathway of pyrimidine deoxyribonucleoside salvage	-1.01232572755421e-06	3.08632394515997e-06	0.743916672488098	0.830264143401896
formaldehyde oxidation I	-1.06229912693498e-06	1.67019914408606e-06	0.526890938969065	0.666950555657044
L-lysine fermentation to acetate and butanoate	-1.13091016099071e-06	1.10834790202459e-06	0.311175867290147	0.484697612601475
4-methylcatechol degradation (ortho cleavage)	-1.13404159442725e-06	6.30301649252144e-07	0.0764233649697898	0.18371001194661
methyl-coenzyme M oxidation to CO2	-1.18046068111455e-06	7.04592895176764e-07	0.0984527178268982	0.21277091500041
3PG-factor 420 biosynthesis	-1.19405903405573e-06	7.28934357256619e-07	0.106022722242454	0.223425158197828
factor 420 biosynthesis I (archaea)	-1.25154835294118e-06	7.64760182567624e-07	0.106350375302166	0.223425158197828
factor 420 biosynthesis II (mycobacteria)	-1.26501295665635e-06	7.60313254778771e-07	0.10075367941675	0.216209612482296
3-dehydroquinate biosynthesis II (archaea)	-1.28855324148607e-06	7.62087230440293e-07	0.0954500780518159	0.210140032970505
archaetidylinositol biosynthesis	-1.31348307430341e-06	7.58125058139244e-07	0.0877107304724532	0.200252809297838
formaldehyde assimilation III (dihydroxyacetone cycle)	-1.31513243034055e-06	4.81262310318095e-06	0.785476014771736	0.864848469310548
bacterial bioluminescence	-1.44411605882353e-06	7.34770412465839e-07	0.053454173382352	0.142723661471589
palmitate biosynthesis (type I fatty acid synthase)	-1.45231439009288e-06	2.17382729926449e-06	0.506336914149316	0.647100689315844
1,4-dihydroxy-6-naphthoate biosynthesis II	-1.49557486068113e-06	4.0263050338629e-06	0.711594680979066	0.810472301798481
peptidoglycan biosynthesis II (staphylococci)	-1.50481108359134e-06	2.13389930506833e-06	0.483615624909731	0.626445109986698
CDP-archaeol biosynthesis	-1.53038724767802e-06	8.57311799900835e-07	0.0787048856833377	0.188073753533881
methanogenesis from H2 and CO2	-1.53260576160991e-06	8.78506736535973e-07	0.0855801076600415	0.198102101064911
7-(3-amino-3-carboxypropyl)-wyosine biosynthesis	-1.65710950773994e-06	9.14485257702774e-07	0.0743909231363321	0.182330693961598
chitin degradation II (Vibrio)	-1.66054247678021e-06	3.4261830687573e-05	0.961486731686934	0.97712066228347
ceramide degradation by &alpha;-oxidation	-1.77991595913312e-06	2.26263410137509e-06	0.43421597825381	0.589967361757895
L-phenylalanine degradation IV (mammalian, via side chain)	-1.90121105417957e-06	7.78804279547501e-07	0.017247157355387	0.0607030384777419
reductive TCA cycle II	-1.97209268730651e-06	1.35113071401544e-06	0.149008127694757	0.286554091720687
superpathway of pyrimidine ribonucleosides salvage	-2.1204436006192e-06	3.70368867483007e-06	0.568871325609882	0.698859122370863
biotin biosynthesis II	-2.18920229721359e-06	1.23122388189802e-05	0.859403164811844	0.914258685970047
Kdo transfer to lipid IVA III (Chlamydia)	-2.36793746749227e-06	2.00320456580837e-06	0.241293206082685	0.404854372621955
anhydromuropeptides recycling I	-2.41753331269347e-06	1.84555932317595e-05	0.896168484223046	0.929420989106714
stearate biosynthesis I (animals)	-2.41833094117647e-06	1.24308300054542e-06	0.0558920161524847	0.147862476593875
fatty acid &beta;-oxidation VI (mammalian peroxisome)	-2.51841780185759e-06	3.01981045630214e-06	0.40722047958539	0.568743686571774
superpathway of menaquinol-8 biosynthesis III	-2.62197198142414e-06	9.04731311412021e-06	0.772945586043282	0.853140823447331
L-glutamate degradation XI (reductive Stickland reaction)	-3.00789572136224e-06	2.00310224962524e-06	0.137825226842699	0.273462751672023
phenylacetate degradation I (aerobic)	-3.02878337770898e-06	1.21381632002969e-06	0.0150191663315083	0.0564630313214597
superpathway of glycerol degradation to 1,3-propanediol	-3.22790331578948e-06	4.21376882747255e-06	0.446305249704711	0.595073666272948
terminal O-glycans residues modification (via type 2 precursor disaccharide)	-3.25072010216716e-06	7.09022944718497e-06	0.648070437635348	0.766560671353085
chorismate biosynthesis II (archaea)	-3.36011110835913e-06	1.98389338785432e-06	0.0948995375929185	0.210140032970505
superpathway of phenylethylamine degradation	-3.42960491640868e-06	1.40852650574106e-06	0.0175253554008067	0.0607030384777419
9-cis, 11-trans-octadecadienoyl-CoA degradation (isomerase-dependent, yeast)	-3.5098769380805e-06	1.43848496433404e-06	0.0175245561363029	0.0607030384777419
flavin biosynthesis II (archaea)	-3.69565167182663e-06	2.3047293104318e-06	0.113457712728195	0.232495312967613
D-xylose degradation IV	-3.79801959752323e-06	2.57399756671373e-06	0.144684765670423	0.283028887328516
superpathway of allantoin degradation in yeast	-3.83649394117648e-06	2.28955104849426e-06	0.0987257045601902	0.21277091500041
L-glutamine biosynthesis III	-3.93904151702788e-06	8.62751576518466e-06	0.649437139929048	0.766560671353085
phosphatidate metabolism, as a signaling molecule	-4.31829258204337e-06	3.11496316294481e-06	0.170182322706977	0.309422404921777
superpathway of polyamine biosynthesis II	-4.38774723529412e-06	5.28409971965911e-06	0.40923668344873	0.568914656785393
D-erythronate degradation II	-4.69674205263159e-06	2.45549745350236e-06	0.0599930563469437	0.153828349607548
sucrose degradation IV (sucrose phosphorylase)	-4.76573003095974e-06	2.11326460687303e-05	0.822300992916973	0.888014031227833
GDP-D-glycero-&alpha;-D-manno-heptose biosynthesis	-4.81080875541795e-06	4.87272285291171e-06	0.326998725574981	0.501801517434282
adenosine deoxyribonucleotides de novo biosynthesis II	-4.85553126935003e-06	3.18369574361179e-05	0.879365054731384	0.919837923359189
guanosine deoxyribonucleotides de novo biosynthesis II	-4.85553126935003e-06	3.18369574361179e-05	0.879365054731384	0.919837923359189
pyrimidine deoxyribonucleotides de novo biosynthesis IV	-4.88125835913307e-06	1.5838419515194e-05	0.758879107146669	0.843199007940744
L-glutamate degradation VIII (to propanoate)	-4.89192505572758e-06	2.32573841731086e-06	0.0391343735619334	0.110549077858569
octane oxidation	-5.07592785975233e-06	1.87217366503844e-06	0.00847924691961139	0.0410846559575403
allantoin degradation to glyoxylate II	-5.11292438018575e-06	2.32163265262534e-06	0.0310385517269142	0.0923766420443876
superpathway of allantoin degradation in plants	-5.11292438018575e-06	2.32163265262534e-06	0.0310385517269142	0.0923766420443876
GDP-mannose biosynthesis	-5.11507894736844e-06	2.59502305110486e-05	0.844404143844573	0.902273648358075
superpathway of pyrimidine ribonucleosides degradation	-5.2246850371517e-06	3.23017220034456e-06	0.110408188506826	0.227177342606637
dTDP-N-acetylviosamine biosynthesis	-5.28511000309598e-06	8.49428770343939e-06	0.536084791893085	0.670890561980027
L-arginine biosynthesis III (via N-acetyl-L-citrulline)	-5.36148575851445e-06	3.82289452059819e-05	0.888879625868521	0.923991295081623
1,3-propanediol biosynthesis (engineered)	-5.69387317337463e-06	2.64957519606959e-06	0.0352317575831648	0.100662164523328
pyruvate fermentation to propanoate I	-5.83660763467493e-06	7.07132878179186e-06	0.41237293552546	0.571153650312271
superpathway of adenosylcobalamin salvage from cobinamide I	-6.2921578947368e-06	2.49634794026313e-05	0.80175919249579	0.877198241242658
anaerobic energy metabolism (invertebrates, mitochondrial)	-6.4863518390093e-06	2.08376340751816e-06	0.00271033987275991	0.0321942307540077
L-threonate degradation	-6.59992929102168e-06	2.84303411366553e-06	0.0232673574966368	0.0750559919246348
ubiquinol-8 biosynthesis (early decarboxylation)	-6.88365233034057e-06	2.46650785168526e-06	0.00681680052403917	0.0355041693960373
superpathway of L-isoleucine biosynthesis I	-6.88702012383884e-06	2.60504295736584e-05	0.792292454551381	0.868741726481778
reductive TCA cycle I	-6.89399441176472e-06	4.80645388853607e-06	0.156415006709884	0.29439595163263
superpathway of anaerobic energy metabolism (invertebrates)	-7.24842707739938e-06	2.44282173360717e-06	0.00414465584717593	0.0325931413219414
L-ornithine biosynthesis I	-7.31446408668751e-06	4.75098550557312e-05	0.878099823279539	0.919837923359189
(S)-lactate fermentation to propanoate, acetate and hydrogen	-7.49693383591332e-06	2.62198151149825e-06	0.00563314390277203	0.0343484384315368
4-hydroxyphenylacetate degradation	-7.54362528173377e-06	2.7584812932238e-06	0.00795448731959705	0.0393786500970151
superpathway of ubiquinol-8 biosynthesis (early decarboxylation)	-7.55000854891642e-06	2.70355371985225e-06	0.00678341462675373	0.0355041693960373
chondroitin sulfate degradation I (bacterial)	-7.91990349845198e-06	1.05951789194825e-05	0.45733857892798	0.601761288063132
putrescine degradation II	-7.92429617337462e-06	3.30447076393624e-06	0.0192327923995033	0.064975649998322
phytol degradation	-7.98911396563469e-06	5.60700459153383e-06	0.158775583889543	0.295666537615796
sulfoquinovose degradation I	-8.00796696904029e-06	3.30629316600558e-06	0.0181049523558305	0.0620032614925702
homocysteine and cysteine interconversion	-8.56744219814242e-06	3.3809584293505e-06	0.013584678177514	0.0539074530853729
methylphosphonate degradation I	-8.74136063653247e-06	3.03323543315172e-06	0.0052858600031958	0.0330366250199737
superpathway of L-aspartate and L-asparagine biosynthesis	-8.856458513932e-06	3.58789778348185e-05	0.8058256055407	0.879722276791158
xyloglucan degradation II (exoglucanase)	-9.0699058513932e-06	2.10121616849567e-05	0.667361126112737	0.771965447046577
octanoyl-[acyl-carrier protein] biosynthesis (mitochondria, yeast)	-9.09748276780187e-06	6.90796223154891e-06	0.192274316546126	0.340911908769728
allantoin degradation IV (anaerobic)	-9.16032372786378e-06	3.087840690287e-06	0.00415248114179264	0.0325931413219414
L-carnitine degradation I	-9.18957149164085e-06	3.12663223987383e-06	0.00449236757682655	0.0325931413219414
myristate biosynthesis (mitochondria)	-9.2576065882353e-06	7.00686117196724e-06	0.190856541441108	0.339602386905887
aerobactin biosynthesis	-9.26440385758516e-06	3.80253496489836e-06	0.0174593614852015	0.0607030384777419
urea cycle	-9.37759195046422e-06	3.87366061513523e-05	0.809442107600444	0.881745215251028
5'-deoxyadenosine degradation II	-9.77245913312691e-06	5.31713422070052e-06	0.0704429140125232	0.174363648545849
all-trans-farnesol biosynthesis	-9.92020399380811e-06	1.44972879316322e-05	0.496991301143465	0.638806299670264
mitochondrial NADPH production (yeast)	-1.0096559101548e-05	3.59334423488683e-06	0.00646799405730913	0.0355041693960373
gondoate biosynthesis (anaerobic)	-1.01815888544891e-05	4.46931206797549e-05	0.820482918058747	0.887968526037605
L-arginine degradation XIII (reductive Stickland reaction)	-1.02512272445821e-05	1.81309081460796e-05	0.574272781851785	0.70376566403405
phospholipid remodeling (phosphatidylethanolamine, yeast)	-1.062162874613e-05	4.36542609677115e-06	0.0176038811585452	0.0607030384777419
superpathway of L-threonine metabolism	-1.06483246037152e-05	4.95581741269021e-06	0.0352259014700963	0.100662164523328
L-lysine degradation X	-1.09882666547988e-05	4.78232374277322e-06	0.0246625912453697	0.0779595860455376
D-arabinose degradation I	-1.13470885603715e-05	4.20051385221844e-06	0.00870989002189337	0.0410846559575403
TCA cycle VII (acetate-producers)	-1.14042147987616e-05	4.66004913847755e-06	0.0169844002062539	0.0607030384777419
1,5-anhydrofructose degradation	-1.18488695634675e-05	6.71155305372209e-06	0.0824672204480727	0.191784233600169
superpathway of L-alanine biosynthesis	-1.21645008606812e-05	1.8921460662031e-05	0.52245459865369	0.66470050719299
incomplete reductive TCA cycle	-1.21758250464397e-05	1.02751061548338e-05	0.240149108290252	0.404291428098067
2-methylcitrate cycle II	-1.21908011052632e-05	4.10669459124519e-06	0.00412938770149747	0.0325931413219414
superpathway of L-cysteine biosynthesis (fungi)	-1.23634479628483e-05	4.75439140335542e-06	0.0114127709855185	0.048772525579139
ppGpp metabolism	-1.24404862167183e-05	7.35891079465817e-06	0.0955052995995653	0.210140032970505
superpathway of glycol metabolism and degradation	-1.2658457980805e-05	4.46153944558088e-06	0.0059917239055973	0.0346475485537594
NAD salvage pathway III (to nicotinamide riboside)	-1.27908934613003e-05	5.53219517099004e-06	0.0238082776520795	0.0758846626001562
(aminomethyl)phosphonate degradation	-1.30943677770898e-05	4.78447449679261e-06	0.00790804872019558	0.0393786500970151
ubiquinol-7 biosynthesis (early decarboxylation)	-1.35152515040248e-05	4.65822139468257e-06	0.00500195875946571	0.0328383476799256
glyphosate degradation III	-1.36080558916408e-05	4.69450004139377e-06	0.00503970450747492	0.0328383476799256
isoprene biosynthesis I	-1.3972862848297e-05	3.59210392872401e-05	0.698644864908771	0.801198239574278
anaerobic energy metabolism (invertebrates, cytosol)	-1.42316968730651e-05	2.61839940019119e-05	0.588559838593818	0.717755900724169
pyridoxal 5'-phosphate biosynthesis I	-1.42446988544892e-05	5.24952138967579e-05	0.787012107072599	0.864848469310548
superpathway of hexuronide and hexuronate degradation	-1.46133494427245e-05	1.11997349036953e-05	0.196361435966118	0.345706753461476
formaldehyde assimilation II (assimilatory RuMP Cycle)	-1.53254357275542e-05	1.14376745755019e-05	0.184735641439378	0.33225834791255
L-lysine degradation I	-1.54273312105264e-05	5.10824151751546e-06	0.00355750485555365	0.0325931413219414
pyruvate fermentation to acetone	-1.56704580835914e-05	6.87061602429977e-06	0.0256991702859595	0.0797009405433276
superpathway of pyrimidine deoxyribonucleotides de novo biosynthesis	-1.58504091950465e-05	1.10479396561078e-05	0.156753201449276	0.29439595163263
superpathway of (Kdo)2-lipid A biosynthesis	-1.58797559318886e-05	5.15248550821572e-06	0.00296867808329456	0.0321942307540077
TCA cycle VI (Helicobacter)	-1.60496379473684e-05	4.45644480157463e-06	0.000596948453965672	0.0321942307540077
allantoin degradation to glyoxylate III	-1.61581450650155e-05	5.48787132891762e-06	0.00442594614014406	0.0325931413219414
heterolactic fermentation	-1.63862694520124e-05	8.20439853565543e-06	0.0498010963345515	0.135191103417377
UDP-N-acetyl-D-glucosamine biosynthesis I	-1.72987139938081e-05	2.93089858998937e-05	0.557019200452226	0.68598423701013
superpathway of L-arginine, putrescine, and 4-aminobutanoate degradation	-1.76244718792569e-05	6.73394544137741e-06	0.0109147876968761	0.0475330532500376
superpathway of L-arginine and L-ornithine degradation	-1.76244718792569e-05	6.73394544137741e-06	0.0109147876968761	0.0475330532500376
dTDP-N-acetylthomosamine biosynthesis	-1.77028719071208e-05	9.70027425833331e-06	0.0723953918499902	0.178313773029533
5-oxo-L-proline metabolism	-1.80864011517028e-05	5.42495277289109e-06	0.00138892262838	0.0321942307540077
superpathway of methylglyoxal degradation	-1.82988635696595e-05	6.48411528255847e-06	0.0063747288900898	0.0354151605004989
L-arginine biosynthesis IV (archaebacteria)	-1.83013256965949e-05	4.27216115321671e-05	0.669724265790149	0.771965447046577
enterobacterial common antigen biosynthesis	-1.83955460340557e-05	5.83475397782376e-06	0.0024069165478141	0.0321942307540077
(S)-propane-1,2-diol degradation	-1.96335759659443e-05	8.97715328158347e-06	0.0321810347240755	0.0946501021296338
L-histidine degradation I	-2.02868455108359e-05	5.75824181849851e-05	0.725704716229882	0.817235040799417
superpathway of lipopolysaccharide biosynthesis	-2.07180111950465e-05	7.05300957377892e-06	0.00451368270247046	0.0325931413219414
L-N&delta;-acetylornithine biosynthesis	-2.11941216470589e-05	5.71678927550131e-06	0.000422986103451206	0.0321942307540077
CDP-diacylglycerol biosynthesis III	-2.13254703374613e-05	1.30676996417937e-05	0.10731878809747	0.224516293090941
homolactic fermentation	-2.19389820433438e-05	2.28829522933355e-05	0.341082311075028	0.511368896013787
superpathway of glycolysis, pyruvate dehydrogenase, TCA, and glyoxylate bypass	-2.21943672631579e-05	7.97106941641916e-06	0.00694010409560036	0.0357737324515483
dTDP-3-acetamido-&alpha;-D-fucose biosynthesis	-2.2256225136223e-05	2.29381969552469e-05	0.335350980625614	0.511205763148802
superpathway of pyridoxal 5'-phosphate biosynthesis and salvage	-2.24264069040249e-05	4.57431879408507e-05	0.625665724328427	0.752002072510129
L-rhamnose degradation I	-2.2449543653251e-05	3.18039655039415e-05	0.482917983203758	0.626445109986698
tetrapyrrole biosynthesis I (from glutamate)	-2.4764173003096e-05	2.13488902277254e-05	0.25011572050653	0.415474618781612
superpathway of tetrahydrofolate biosynthesis	-2.48972114272446e-05	9.49187705901645e-06	0.0107494100927782	0.0475330532500376
superpathway of UDP-glucose-derived O-antigen building blocks biosynthesis	-2.49309984520125e-05	1.75350310559596e-05	0.15965993031253	0.295666537615796
fatty acid salvage	-2.522501425387e-05	8.62081327457012e-06	0.00466306093936455	0.0325931413219414
pentose phosphate pathway (non-oxidative branch) II	-2.53228390092878e-05	3.47874607678206e-05	0.469155580161893	0.614077984505095
oleate &beta;-oxidation	-2.53736938297214e-05	8.27045343721237e-06	0.00309305412569261	0.0321942307540077
pyrimidine deoxyribonucleotides de novo biosynthesis III	-2.60298044024768e-05	1.50722241126845e-05	0.0897950695188039	0.203156265879647
superpathway of phospholipid biosynthesis I (bacteria)	-2.61813297213622e-05	3.27043233579322e-05	0.42618241133388	0.582216408926066
seleno-amino acid biosynthesis (plants)	-2.63762501547989e-05	2.97014597238429e-05	0.377646692444315	0.54073021573995
ADP-L-glycero-&beta;-D-manno-heptose biosynthesis	-2.6680126625387e-05	1.18074380975187e-05	0.0275521954011176	0.0834915012155077
L-citrulline biosynthesis	-2.78669835913312e-05	4.18089802222185e-05	0.507326940423622	0.647100689315844
polymyxin resistance	-2.79362665294118e-05	9.16258678035134e-06	0.00327046678796649	0.0321942307540077
polyisoprenoid biosynthesis (E. coli)	-2.80764241486069e-05	1.9759222820918e-05	0.161500084515916	0.296875155360139
2-methylcitrate cycle I	-2.9084682752322e-05	9.94071955146598e-06	0.00466634535576023	0.0325931413219414
purine nucleobases degradation I (anaerobic)	-2.97052108668731e-05	1.5639171154644e-05	0.0617528596509581	0.157532805232036
C4 photosynthetic carbon assimilation cycle, NAD-ME type	-2.97829196904026e-05	1.55133144534661e-05	0.059075595630606	0.152256689769603
petroselinate biosynthesis	-3.00987879040248e-05	8.8800497373568e-06	0.0011691616634497	0.0321942307540077
phosphatidylglycerol biosynthesis I (plastidic)	-3.04077205572756e-05	2.94586581131614e-05	0.305627895879815	0.478710614284229
phosphatidylglycerol biosynthesis II (non-plastidic)	-3.04077205572756e-05	2.94586581131614e-05	0.305627895879815	0.478710614284229
acetyl-CoA fermentation to butanoate II	-3.2699948637771e-05	1.43516559389684e-05	0.0258441845553571	0.0797009405433276
superpathway of N-acetylglucosamine, N-acetylmannosamine and N-acetylneuraminate degradation	-3.29859661609908e-05	2.23492606448001e-05	0.1449107903122	0.283028887328516
(5Z)-dodecenoate biosynthesis II	-3.36448752383902e-05	1.30050245895133e-05	0.0120347074470514	0.0494089792370714
superpathway of tetrahydrofolate biosynthesis and salvage	-3.3756238504644e-05	1.2900224526837e-05	0.0109326022475086	0.0475330532500376
superpathway of heme b biosynthesis from uroporphyrinogen-III	-3.37896780588236e-05	1.30726348330626e-05	0.0120557909338454	0.0494089792370714
glucose and glucose-1-phosphate degradation	-3.38524411764706e-05	4.16762598091343e-05	0.419470373878405	0.574616950518364
lipid IVA biosynthesis (E. coli)	-3.39172232198144e-05	3.91777727524692e-05	0.389684543412448	0.548851469594997
lipid IVA biosynthesis (P. putida)	-3.39172232198144e-05	3.91777727524692e-05	0.389684543412448	0.548851469594997
assimilatory sulfate reduction IV	-3.39685281393189e-05	1.49367988758246e-05	0.0261452412244183	0.0797111012939582
superpathway of heme b biosynthesis from glycine	-3.47591768544892e-05	1.14471146371078e-05	0.00339151420932166	0.0321942307540077
L-arginine degradation II (AST pathway)	-3.49481545851394e-05	1.31767599051851e-05	0.00994190405434672	0.0451904729743033
3-phenylpropanoate and 3-(3-hydroxyphenyl)propanoate degradation to 2-hydroxypentadienoate	-3.54929536532508e-05	1.31558254377283e-05	0.00879211637491362	0.0410846559575403
cinnamate and 3-hydroxycinnamate degradation to 2-hydroxypentadienoate	-3.54929536532508e-05	1.31558254377283e-05	0.00879211637491362	0.0410846559575403
pyrimidine deoxyribonucleotides de novo biosynthesis II	-3.5592545622291e-05	1.18387208647453e-05	0.00370109268220328	0.0325931413219414
superpathway of glucose and xylose degradation	-3.64088102167183e-05	2.22301780833131e-05	0.106080973483271	0.223425158197828
heme b biosynthesis II (oxygen-independent)	-3.69189699690403e-05	1.62156713709651e-05	0.0259825066171248	0.0797009405433276
NAD salvage pathway II (PNC IV cycle)	-3.7895512414861e-05	2.19137046168159e-05	0.0882917259824429	0.200663013596461
tRNA processing	-3.84462628173376e-05	2.46329556941364e-05	0.123221438452724	0.249436110228187
TCA cycle V (2-oxoglutarate synthase)	-3.85662863467493e-05	2.22257722488044e-05	0.0872345900527034	0.200079334983265
superpathway of putrescine biosynthesis	-3.91619401547986e-05	2.71971858354207e-05	0.154476437716545	0.29368144052575
purine nucleobases degradation II (anaerobic)	-3.93300347058825e-05	1.47247299687311e-05	0.00945351459761795	0.0437662712852683
mixed acid fermentation	-3.94019026006194e-05	2.69383640968881e-05	0.148164828370582	0.286032487201895
L-isoleucine biosynthesis IV	-3.96507378390093e-05	1.36242159494187e-05	0.00487670517816934	0.0328383476799256
L-cysteine biosynthesis VI (from L-methionine)	-3.97720456037152e-05	2.60790689666141e-05	0.131882877508582	0.265892898202787
fatty acid &beta;-oxidation IV (unsaturated, even number)	-3.99272086625386e-05	1.2262253555762e-05	0.00176288128873506	0.0321942307540077
heme b biosynthesis I (aerobic)	-4.0187477272446e-05	1.60702601329517e-05	0.0148285761970876	0.0564630313214597
superpathway of L-serine and glycine biosynthesis I	-4.02754956656349e-05	3.66653043937568e-05	0.276403313733508	0.451639401525339
3-phenylpropanoate and 3-(3-hydroxyphenyl)propanoate degradation	-4.04147771578947e-05	1.39744453262609e-05	0.00513583891603551	0.0328383476799256
pyridoxal 5'-phosphate salvage II (plants)	-4.06416205232199e-05	1.26497155050998e-05	0.00200977133306179	0.0321942307540077
2-carboxy-1,4-naphthoquinol biosynthesis	-4.07212708823529e-05	1.70498273231566e-05	0.0197299421094121	0.0662078594275576
L-methionine biosynthesis II	-4.11567944582045e-05	1.97761445681149e-05	0.041190127414864	0.113784882361503
mannitol cycle	-4.14837795727555e-05	1.56878433017562e-05	0.0101551657780735	0.0457439899913219
tetrapyrrole biosynthesis II (from glycine)	-4.1845832996904e-05	1.29354818255981e-05	0.00187975211213525	0.0321942307540077
galactitol degradation	-4.21613883337462e-05	1.53099014890573e-05	0.0075480111274835	0.0381212683206237
dTDP-&alpha;-D-ravidosamine and dTDP-4-acetyl-&alpha;-D-ravidosamine biosynthesis	-4.28662566532507e-05	4.4448026100595e-05	0.33825617145357	0.511368896013787
superpathway of sulfur amino acid biosynthesis (Saccharomyces cerevisiae)	-4.30332632012385e-05	1.53511617106515e-05	0.00671809336371746	0.0355041693960373
TCA cycle IV (2-oxoglutarate decarboxylase)	-4.30770106873065e-05	1.48835630475589e-05	0.00510369638702638	0.0328383476799256
heme b biosynthesis V (aerobic)	-4.34130257337463e-05	1.66848968813633e-05	0.0113673134101695	0.048772525579139
phospholipases	-4.4114290495356e-05	1.7932138808834e-05	0.0164376566086099	0.0607030384777419
flavin biosynthesis III (fungi)	-4.44774939938081e-05	3.22060096998004e-05	0.171791360187271	0.310092707919262
mannosylglycerate biosynthesis I	-4.64514013386998e-05	1.63686699536079e-05	0.00598195157257349	0.0346475485537594
superpathway of anaerobic sucrose degradation	-4.78503721362231e-05	2.70707907964255e-05	0.0816138200786931	0.191443150503929
4-aminobutanoate degradation V	-4.78728424860682e-05	1.6131543652716e-05	0.00413966775729501	0.0325931413219414
NAD salvage pathway V (PNC V cycle)	-4.80837131424149e-05	1.35882069644201e-05	0.000730306514714631	0.0321942307540077
superpathway of polyamine biosynthesis I	-4.89986183219815e-05	1.65725752430784e-05	0.0042730726689926	0.0325931413219414
Entner-Doudoroff pathway I	-4.90956334365326e-05	2.1354136549328e-05	0.0247911483624809	0.0779595860455376
NAD salvage pathway I (PNC VI cycle)	-4.93818569102169e-05	1.3719602328623e-05	0.000600965794412155	0.0321942307540077
gluconeogenesis I	-4.97485179566564e-05	2.75971990850761e-05	0.075872029521824	0.18371001194661
pentose phosphate pathway	-5.01757297213623e-05	2.66365486631247e-05	0.0641990286089794	0.160793374866201
D-glucarate degradation I	-5.134530501548e-05	1.7560826163089e-05	0.00469244657390147	0.0325931413219414
L-ascorbate degradation II (bacterial, aerobic)	-5.17945383003095e-05	1.61941296797501e-05	0.0020995164333284	0.0321942307540077
ketogluconate metabolism	-5.20769218278637e-05	1.83690246362713e-05	0.00602867344835414	0.0346475485537594
superpathway of heme b biosynthesis from glutamate	-5.21057910371517e-05	1.54589296938075e-05	0.00123990800473817	0.0321942307540077
inosine-5'-phosphate biosynthesis III	-5.22263442724458e-05	4.96000294069451e-05	0.296125519570719	0.468553037295442
pyrimidine deoxyribonucleotides de novo biosynthesis I	-5.22775363900928e-05	2.3411292910634e-05	0.0291242977988408	0.0877237885507253
GABA shunt	-5.28790597708981e-05	1.62624744018753e-05	0.0017872077771651	0.0321942307540077
L-methionine biosynthesis I	-5.30010380588236e-05	1.74668640706587e-05	0.00341258845992482	0.0321942307540077
superpathway of glycolysis and the Entner-Doudoroff pathway	-5.40107405572756e-05	2.22991536238757e-05	0.0183301683975107	0.062347511556159
superpathway of ornithine degradation	-5.40975205603715e-05	2.16723862630015e-05	0.0149846492860514	0.0564630313214597
fucose degradation	-5.41247773065017e-05	1.61104117205081e-05	0.00128286974446703	0.0321942307540077
superpathway of fucose and rhamnose degradation	-5.43887609907122e-05	1.75841882182843e-05	0.00287327056761607	0.0321942307540077
chitin deacetylation	-5.47913172198144e-05	2.06381418841999e-05	0.00987287949635967	0.0451904729743033
glyoxylate cycle	-5.60000011021672e-05	1.70631882138419e-05	0.00162944680044611	0.0321942307540077
&gamma;-glutamyl cycle	-5.70042133436533e-05	2.79865545798214e-05	0.0455613774915118	0.12448463795495
superpathway of purine nucleotides de novo biosynthesis II	-5.76872763467493e-05	1.96580451204786e-05	0.00467994065103886	0.0325931413219414
superpathway of glyoxylate bypass and TCA	-5.77244056934985e-05	1.87620444562136e-05	0.00301532914657184	0.0321942307540077
partial TCA cycle (obligate autotrophs)	-5.78810726006194e-05	2.12640604198769e-05	0.00823456412464882	0.0403655104149452
superpathway of histidine, purine, and pyrimidine biosynthesis	-5.81200680495357e-05	1.85396107397814e-05	0.00253827710629985	0.0321942307540077
L-ascorbate degradation I (bacterial, anaerobic)	-5.87656021083593e-05	1.87998352979098e-05	0.0026074871991994	0.0321942307540077
superpathway of demethylmenaquinol-6 biosynthesis I	-5.88147405572756e-05	1.81569387470615e-05	0.00185553155115241	0.0321942307540077
superpathway of demethylmenaquinol-9 biosynthesis	-5.88377258111456e-05	1.77766542415036e-05	0.00149587546689946	0.0321942307540077
superpathway of demethylmenaquinol-8 biosynthesis I	-5.93001289659445e-05	2.38689537838811e-05	0.0156250190376404	0.0583023098419418
TCA cycle I (prokaryotic)	-6.04166026965947e-05	1.97992673811729e-05	0.00324658329319329	0.0321942307540077
C4 photosynthetic carbon assimilation cycle, NADP-ME type	-6.06890952136221e-05	2.04303954713466e-05	0.00410557814147567	0.0325931413219414
superpathway of L-lysine, L-threonine and L-methionine biosynthesis I	-6.22256176780185e-05	1.85807173205826e-05	0.00132599980698355	0.0321942307540077
superpathway of glyoxylate cycle and fatty acid degradation	-6.24530183343652e-05	2.02150586051531e-05	0.00290408713167194	0.0321942307540077
superpathway of arginine and polyamine biosynthesis	-6.26493264086689e-05	2.10010194239938e-05	0.00395894253805364	0.0325931413219414
aspartate superpathway	-6.31067220433437e-05	1.87881190288265e-05	0.00128586125438818	0.0321942307540077
superpathway of fermentation (Chlamydomonas reinhardtii)	-6.40364170650157e-05	2.24640687629754e-05	0.00577151606787165	0.0346475485537594
superpathway of pyrimidine deoxyribonucleosides degradation	-6.65426697801857e-05	2.27591041257025e-05	0.00469341235035957	0.0325931413219414
phosphatidylcholine acyl editing	-6.68681438544894e-05	2.38644926977446e-05	0.00660959380653731	0.0355041693960373
glycolysis II (from fructose 6-phosphate)	-6.70632337461302e-05	3.97794558551782e-05	0.0964034021283265	0.210487777572765
pyruvate fermentation to isobutanol (engineered)	-6.71617666563469e-05	4.67835694444922e-05	0.155704759763853	0.29439595163263
L-lysine biosynthesis I	-6.75795176470587e-05	2.60829306606017e-05	0.0117022190697988	0.0491571167629382
guanosine nucleotides degradation II	-6.7732635294118e-05	2.69320013509676e-05	0.0142743161459502	0.0561980950627961
superpathway of pyrimidine deoxyribonucleotides de novo biosynthesis (E. coli)	-6.86052867739936e-05	2.24549968088946e-05	0.00321089207598981	0.0321942307540077
superpathway of menaquinol-11 biosynthesis	-6.8842056154799e-05	2.82051793697717e-05	0.0172920824914046	0.0607030384777419
superpathway of menaquinol-12 biosynthesis	-6.8842056154799e-05	2.82051793697717e-05	0.0172920824914046	0.0607030384777419
superpathway of menaquinol-13 biosynthesis	-6.8842056154799e-05	2.82051793697717e-05	0.0172920824914046	0.0607030384777419
superpathway of unsaturated fatty acids biosynthesis (E. coli)	-6.89351608328173e-05	1.96248659793783e-05	0.000793387331146771	0.0321942307540077
glycolysis I (from glucose 6-phosphate)	-6.99410000000003e-05	3.96112407212091e-05	0.0819376684156814	0.191443150503929
superpathway of menaquinol-8 biosynthesis I	-7.06037347832818e-05	2.82369032139538e-05	0.0149894502805249	0.0564630313214597
superpathway of menaquinol-7 biosynthesis	-7.20090306253872e-05	2.15864189967339e-05	0.00138071418826444	0.0321942307540077
superpathway of menaquinol-6 biosynthesis	-7.3612119504644e-05	2.24897269286598e-05	0.00167370423451314	0.0321942307540077
superpathway of menaquinol-10 biosynthesis	-7.3612119504644e-05	2.24897269286598e-05	0.00167370423451314	0.0321942307540077
superpathway of menaquinol-9 biosynthesis	-7.36323688235297e-05	2.19221037976912e-05	0.0012860399236196	0.0321942307540077
nitrate reduction V (assimilatory)	-7.43460858699691e-05	2.59409401202418e-05	0.00552785123592912	0.0341225384933896
D-galactarate degradation I	-7.44758250495359e-05	2.57840624683285e-05	0.00518845893342825	0.0328383476799256
superpathway of D-glucarate and D-galactarate degradation	-7.44758250495359e-05	2.57840624683285e-05	0.00518845893342825	0.0328383476799256
acetylene degradation (anaerobic)	-7.45380285263161e-05	2.53418249544418e-05	0.00446450020255632	0.0325931413219414
peptidoglycan maturation (meso-diaminopimelate containing)	-7.46810061919505e-05	5.97047157978995e-05	0.215607607108723	0.37095435395945
pentose phosphate pathway (non-oxidative branch) I	-7.50228761609908e-05	3.76001094571208e-05	0.0500207082644296	0.135191103417377
superpathway of hexitol degradation (bacteria)	-7.55074299876164e-05	2.47691583688546e-05	0.00327529014351289	0.0321942307540077
superpathway of L-homoserine and L-methionine biosynthesis	-7.55964622291022e-05	2.37491966063481e-05	0.00219788463628437	0.0321942307540077
C4 photosynthetic carbon assimilation cycle, PEPCK type	-7.58758460309597e-05	2.68820688257453e-05	0.0062425603301773	0.0354151605004989
superpathway of S-adenosyl-L-methionine biosynthesis	-7.67907832476783e-05	2.37687818086503e-05	0.00190395744116994	0.0321942307540077
superpathway of L-methionine biosynthesis (by sulfhydrylation)	-7.89780677832816e-05	3.05185891473776e-05	0.0117977080231052	0.0491571167629382
superpathway of purine nucleotide salvage	-7.92598300619196e-05	2.39968293548857e-05	0.00152790937149543	0.0321942307540077
fatty acid &beta;-oxidation I (generic)	-8.03270699628483e-05	2.62820109994819e-05	0.00320041099125637	0.0321942307540077
superpathway of L-methionine biosynthesis (transsulfuration)	-8.10888549938083e-05	2.52535592587223e-05	0.00202109103395485	0.0321942307540077
biotin biosynthesis I	-8.1414270897833e-05	3.76691172571827e-05	0.0346492394895488	0.100142310663436
superpathway of purine deoxyribonucleosides degradation	-8.56364482352944e-05	2.46660769145488e-05	0.000902968052244399	0.0321942307540077
superpathway of N-acetylneuraminate degradation	-9.03947055727552e-05	2.88329020154944e-05	0.00253669012905936	0.0321942307540077
Rubisco shunt	-9.08455791826626e-05	2.98379360771898e-05	0.00331197402184519	0.0321942307540077
8-amino-7-oxononanoate biosynthesis I	-9.18692913312693e-05	3.96150595064142e-05	0.023827784056449	0.0758846626001562
hexitol fermentation to lactate, formate, ethanol and acetate	-9.22101149535607e-05	2.97723547458189e-05	0.0028385318073133	0.0321942307540077
superpathway of fatty acids biosynthesis (E. coli)	-9.40531700309601e-05	2.65896262651181e-05	0.000733632511926818	0.0321942307540077
superpathway of sulfate assimilation and cysteine biosynthesis	-9.71510279628483e-05	3.4500914775889e-05	0.00635917969720742	0.0354151605004989
purine nucleotides degradation II (aerobic)	-9.78641473993808e-05	3.61403422625617e-05	0.0085568750716399	0.0410846559575403
guanosine nucleotides degradation III	-9.82836230340558e-05	4.69310992942574e-05	0.0399709306179509	0.112277894994244
assimilatory sulfate reduction I	-0.000102370670309598	3.65234590475657e-05	0.00659345636889025	0.0355041693960373
superpathway of thiamine diphosphate biosynthesis II	-0.000102908013467493	3.23046502050769e-05	0.00218190198335521	0.0321942307540077
fatty acid &beta;-oxidation II (plant peroxisome)	-0.000108888610544892	3.56253984994992e-05	0.00319913237925845	0.0321942307540077
ethanolamine utilization	-0.000119797023383901	4.03960721797558e-05	0.00416464638003321	0.0325931413219414
stearate biosynthesis II (bacteria and plants)	-0.000127514416501548	4.91341041658004e-05	0.0117575156331997	0.0491571167629382
(5Z)-dodecenoate biosynthesis I	-0.000132230405356037	5.13624046473895e-05	0.01238411031009	0.0495364412403601
oleate biosynthesis IV (anaerobic)	-0.000133366671826626	5.30348507326917e-05	0.0144579742356431	0.0564630313214597
fatty acid elongation -- saturated	-0.000133585195975233	5.43054525962408e-05	0.016630973460166	0.0607030384777419
adenosine nucleotides degradation II	-0.000135261127708978	4.86645942337459e-05	0.00703479616245172	0.0358918171553659
palmitoleate biosynthesis I (from (5Z)-dodec-5-enoate)	-0.000135496454396285	5.25337535298291e-05	0.012228955368744	0.0495364412403601
palmitate biosynthesis (type II fatty acid synthase)	-0.000172562026625387	4.42819268094282e-05	0.000225228294338419	0.0321942307540077
